# Supplementary material for: Matrix Metalloproteinase 14 in Corneal Neovascularization
Source: Int J Mol Sci. 2026 Feb 20;27(4):2027. doi: 10.3390/ijms27042027 (PMC12940456; doi:10.3390/ijms27042027)
Supplement: Supplementary file 1 [file ijms-27-02027-s001.zip]

Archive with 1 entries (1 files):
- ijms-4129913-supplementary.pdf
